# Supplementary material for: Angiotensin-Converting Enzyme 2 Overexpression Protects Heart from Aging-Induced Injury in C57BL/6 Mice
Source: Int J Mol Sci. 2026 Jun 4;27(11):5082. doi: 10.3390/ijms27115082 (PMC13257251; doi:10.3390/ijms27115082)
Supplement: Supplementary file 1 [file ijms-27-05082-s001.zip]

Archive with 1 entries (1 files):
- ijms-4276341-supplementary.pdf
